# Supplementary material for: Managing risk in ski resorts: Environmental factors affecting actual and estimated speed on signposted groomed slopes in a cohort of adult recreational alpine skiers
Source: PLoS One. 2021 Aug 19;16(8):e0256349. doi: 10.1371/journal.pone.0256349 (PMC8375985; doi:10.1371/journal.pone.0256349)
Supplement: S1 Dataset — (XLSX) [file pone.0256349.s001.xlsx]

## Sheet: Casos
	REGISTROS
	ENVIRONMENTAL CONDITIONS					SPEED
Nº	Visibility	Sky Cover	SnoQual.	Wind	Temp.	Actual	Estimated	Err. Est. (EE)	EE(%) s/Act.
1	1	1	1	1	2	74.8	55	-19.8	-26.4706
2	1	1	1	1	3	76.6	45	-31.6	-41.2533
3	1	1	1	1	2	73.3	60	-13.3	-18.1446
4	1	1	1	1	3	68.2	50	-18.2	-26.6862
5	1	1	1	1	2	67.4	55	-12.4	-18.3976
6	1	1	1	1	3	65.7	50	-15.7	-23.8965
7	1	1	1	1	2	70.1	35	-35.1	-50.0713
8	1	1	1	1	2	59.8	50	-9.8	-16.388
9	1	1	1	3	3	51.9	45	-6.9	-13.2948
10	1	1	1	1	2	70.3	50	-20.3	-28.8762
11	1	1	1	1	3	66.2	55	-11.2	-16.9184
12	1	1	1	1	2	67.5	50	-17.5	-25.9259
13	1	1	1	1	3	68.6	55	-13.6	-19.8251
14	1	1	1	1	2	69.1	50	-19.1	-27.6411
15	1	1	1	1	2	71.3	45	-26.3	-36.8864
16	1	1	1	2	3	54.6	45	-9.6	-17.5824
17	1	1	1	1	2	70.4	50	-20.4	-28.9773
18	1	1	1	1	2	69.9	55	-14.9	-21.3162
19	1	1	1	1	2	73.8	50	-23.8	-32.2493
20	1	1	1	1	2	66.2	45	-21.2	-32.0242
21	1	1	1	1	2	67.3	50	-17.3	-25.7058
22	1	1	1	2	3	68.8	45	-23.8	-34.593
23	1	1	1	1	2	70.1	50	-20.1	-28.6733
24	1	1	1	1	2	58.3	40	-18.3	-31.3894
25	1	1	1	1	2	62.4	50	-12.4	-19.8718
26	1	1	1	1	2	57.3	45	-12.3	-21.466
27	1	1	1	1	2	68.7	50	-18.7	-27.2198
28	1	1	1	1	2	66.9	55	-11.9	-17.7877
29	1	1	1	3	3	70.4	50	-20.4	-28.9773
30	1	1	1	1	2	75.2	55	-20.2	-26.8617
31	1	1	1	1	2	76.2	50	-26.2	-34.3832
32	1	1	1	1	2	63.6	45	-18.6	-29.2453
33	1	1	1	1	2	67.2	50	-17.2	-25.5952
34	1	1	1	2	2	50.1	40	-10.1	-20.1597
35	1	1	1	1	2	72.3	45	-27.3	-37.7593
36	1	1	1	1	2	58.6	40	-18.6	-31.7406
37	1	1	1	1	2	57.3	45	-12.3	-21.466
38	1	1	1	1	2	79.1	50	-29.1	-36.7889
39	1	1	1	1	2	75.3	55	-20.3	-26.9588
40	1	1	1	1	2	73.1	60	-13.1	-17.9207
41	1	1	1	2	2	59.7	45	-14.7	-24.6231
42	1	1	1	1	2	68.3	40	-28.3	-41.4348
43	1	1	1	1	2	67.7	50	-17.7	-26.1448
44	1	1	1	1	2	62.4	50	-12.4	-19.8718
45	1	1	1	1	2	66.7	45	-21.7	-32.5337
46	1	1	1	1	2	64.2	50	-14.2	-22.1184
47	1	1	1	1	2	70.6	50	-20.6	-29.1785
48	1	1	1	1	2	72.3	50	-22.3	-30.8437
49	1	1	1	1	2	63.9	45	-18.9	-29.5775
50	1	1	1	2	2	57.4	40	-17.4	-30.3136
51	1	1	1	1	2	72.2	55	-17.2	-23.8227
52	1	1	1	1	2	73.4	50	-23.4	-31.8801
53	1	1	1	1	2	69.7	55	-14.7	-21.0904
54	1	1	1	1	2	73.1	50	-23.1	-31.6005
55	1	1	1	2	2	52.7	45	-7.7	-14.611
56	1	1	1	1	2	68.8	45	-23.8	-34.593
57	1	1	1	1	2	66.4	45	-21.4	-32.2289
58	1	1	1	1	2	71.9	50	-21.9	-30.459
59	1	1	1	1	2	70.3	50	-20.3	-28.8762
60	1	1	1	2	2	59.1	50	-9.1	-15.3976
61	1	1	1	1	2	62.2	45	-17.2	-27.6527
62	1	1	1	1	2	68.3	50	-18.3	-26.7936
63	1	1	1	1	2	76.3	55	-21.3	-27.9161
64	1	1	1	1	2	67.6	45	-22.6	-33.432
65	1	1	1	2	2	53.4	45	-8.4	-15.7303
66	1	1	1	1	2	70.3	55	-15.3	-21.7639
67	1	1	1	1	2	72.1	60	-12.1	-16.7822
68	1	1	1	1	2	69.8	45	-24.8	-35.5301
69	1	1	1	1	2	68.3	45	-23.3	-34.1142
70	1	1	1	1	2	72.4	50	-22.4	-30.9392
71	1	1	1	1	2	73.2	55	-18.2	-24.8634
72	1	1	1	1	2	67.4	50	-17.4	-25.816
73	1	1	1	1	2	63.9	45	-18.9	-29.5775
74	1	1	1	3	2	52.9	40	-12.9	-24.3856
75	1	1	1	1	2	64.3	45	-19.3	-30.0156
76	1	1	1	1	2	63.7	40	-23.7	-37.2057
77	1	1	1	1	2	66.3	45	-21.3	-32.1267
78	1	1	1	2	2	57.2	50	-7.2	-12.5874
79	1	1	1	1	2	73.6	55	-18.6	-25.2717
80	1	1	1	1	2	63.1	50	-13.1	-20.7607
81	1	1	1	1	2	63.7	45	-18.7	-29.3564
82	1	1	1	1	2	61.2	45	-16.2	-26.4706
83	1	1	1	1	2	73.7	50	-23.7	-32.1574
84	1	1	1	2	2	71.2	45	-26.2	-36.7978
85	1	1	1	1	2	77.8	55	-22.8	-29.3059
86	1	1	1	1	2	72.1	55	-17.1	-23.7171
87	1	1	1	1	2	68.6	50	-18.6	-27.1137
88	1	1	1	1	2	61.9	50	-11.9	-19.2246
89	1	1	1	1	2	62.4	50	-12.4	-19.8718
90	1	1	1	1	2	63.8	45	-18.8	-29.4671
91	1	1	1	1	2	64.3	50	-14.3	-22.2395
92	1	1	1	2	2	53.2	35	-18.2	-34.2105
93	1	1	1	1	2	66.6	50	-16.6	-24.9249
94	1	1	1	1	2	67.2	45	-22.2	-33.0357
95	1	1	1	1	2	66.3	50	-16.3	-24.5852
96	1	1	1	1	2	68.5	50	-18.5	-27.0073
97	1	1	1	2	3	55.7	40	-15.7	-28.1867
98	1	1	1	1	2	69.1	45	-24.1	-34.877
99	1	1	1	1	2	68.4	50	-18.4	-26.9006
100	1	1	1	1	2	66.8	40	-26.8	-40.1198
101	1	1	1	1	2	73.1	55	-18.1	-24.7606
102	1	1	1	1	2	72.4	45	-27.4	-37.8453
103	1	1	1	1	2	66.3	50	-16.3	-24.5852
104	1	1	1	1	2	67.8	50	-17.8	-26.2537
105	1	1	1	1	2	67.3	45	-22.3	-33.1352
106	1	1	1	2	3	51.6	40	-11.6	-22.4806
107	1	1	1	1	2	74.6	60	-14.6	-19.571
108	1	1	1	1	2	71.3	55	-16.3	-22.8612
109	1	1	1	1	2	70.5	40	-30.5	-43.2624
110	1	1	1	1	2	67.9	45	-22.9	-33.7261
111	1	1	1	1	2	66.7	50	-16.7	-25.0375
112	1	1	1	2	2	53.7	40	-13.7	-25.5121
113	1	1	1	1	2	68.5	50	-18.5	-27.0073
114	1	1	1	1	2	67.3	45	-22.3	-33.1352
115	1	1	1	1	2	70.3	45	-25.3	-35.9886
116	1	1	1	1	2	73.2	50	-23.2	-31.694
117	1	1	1	1	2	76.4	55	-21.4	-28.0105
118	1	1	1	1	2	71.3	50	-21.3	-29.8738
119	1	1	1	1	2	74.5	55	-19.5	-26.1745
120	1	1	1	1	2	67.1	50	-17.1	-25.4844
121	1	1	1	2	2	58.3	45	-13.3	-22.813
122	1	1	1	1	2	69.7	40	-29.7	-42.6112
123	1	1	1	1	2	72.4	55	-17.4	-24.0331
124	1	1	1	1	2	73.2	50	-23.2	-31.694
125	1	1	1	1	2	68.9	50	-18.9	-27.4311
126	1	1	1	1	2	67.6	45	-22.6	-33.432
127	1	1	1	1	2	69.8	50	-19.8	-28.3668
128	1	1	1	1	2	69.1	50	-19.1	-27.6411
129	1	1	1	1	2	71.3	45	-26.3	-36.8864
130	1	1	1	2	2	57.6	50	-7.6	-13.1944
131	1	1	1	1	2	67.6	50	-17.6	-26.0355
132	1	1	1	1	2	71.4	50	-21.4	-29.972
133	1	1	1	1	2	66.2	45	-21.2	-32.0242
134	1	1	1	1	2	69.4	50	-19.4	-27.9539
135	1	1	1	1	2	72.3	55	-17.3	-23.9281
136	1	1	1	1	2	69.8	50	-19.8	-28.3668
137	1	1	1	1	2	68.3	45	-23.3	-34.1142
138	1	1	1	1	2	74.6	55	-19.6	-26.2735
139	1	1	1	1	2	68.8	50	-18.8	-27.3256
140	1	1	1	2	3	66.3	45	-21.3	-32.1267
141	1	1	1	1	2	67.2	50	-17.2	-25.5952
142	1	1	1	1	2	68.4	45	-23.4	-34.2105
143	1	1	1	1	2	70.1	50	-20.1	-28.6733
144	1	1	1	1	2	71.3	50	-21.3	-29.8738
145	1	1	1	1	2	66.8	45	-21.8	-32.6347
146	1	1	1	2	3	53.7	45	-8.7	-16.2011
147	1	1	2	1	2	71.3	55	-16.3	-22.8612
148	1	1	2	1	2	73.7	50	-23.7	-32.1574
149	1	1	2	1	2	65.4	45	-20.4	-31.1927
150	1	1	2	1	3	63.2	50	-13.2	-20.8861
151	1	1	2	1	2	67.5	45	-22.5	-33.3333
152	1	1	2	1	3	67.8	50	-17.8	-26.2537
153	1	1	2	3	3	43.1	30	-13.1	-30.3944
154	1	1	2	1	2	71.6	55	-16.6	-23.1844
155	1	1	2	1	3	73.4	50	-23.4	-31.8801
156	1	1	2	1	2	69.9	55	-14.9	-21.3162
157	1	1	2	1	2	67.7	50	-17.7	-26.1448
158	1	1	2	2	3	58.1	40	-18.1	-31.1532
159	1	1	2	1	2	68.3	45	-23.3	-34.1142
160	1	1	2	1	2	63.1	40	-23.1	-36.6086
161	1	1	2	1	2	59.8	45	-14.8	-24.7492
162	1	1	2	1	2	60.2	40	-20.2	-33.5548
163	1	1	2	2	3	57.8	40	-17.8	-30.7958
164	1	1	2	1	2	61.3	45	-16.3	-26.5905
165	1	1	2	1	2	57.6	45	-12.6	-21.875
166	1	1	2	1	2	58.4	40	-18.4	-31.5068
167	1	1	2	3	3	56.4	45	-11.4	-20.2128
168	1	1	2	1	2	59.6	50	-9.6	-16.1074
169	1	1	2	1	2	56.1	40	-16.1	-28.6988
170	1	1	2	1	2	55.8	40	-15.8	-28.3154
171	1	1	3	2	1	57.7	45	-12.7	-22.0104
172	1	1	3	1	2	59.3	40	-19.3	-32.5464
173	1	1	3	1	2	56.5	45	-11.5	-20.354
174	1	1	3	1	1	58.4	40	-18.4	-31.5068
175	1	1	3	1	2	59.7	50	-9.7	-16.2479
176	1	1	3	1	2	57.9	35	-22.9	-39.5509
177	1	1	3	1	1	58.3	45	-13.3	-22.813
178	1	1	3	3	2	53.2	40	-13.2	-24.812
179	1	1	3	1	2	51.3	35	-16.3	-31.7739
180	1	1	3	1	1	52.8	40	-12.8	-24.2424
181	1	1	3	1	1	43.7	35	-8.7	-19.9085
182	1	1	3	1	2	53.3	40	-13.3	-24.9531
183	1	1	3	1	1	59.6	35	-24.6	-41.2752
184	1	1	3	2	1	56.1	40	-16.1	-28.6988
185	1	1	3	1	2	59.8	35	-24.8	-41.4716
186	1	1	3	1	1	58.7	45	-13.7	-23.339
187	1	1	3	1	2	56.7	40	-16.7	-29.4533
188	1	1	3	2	1	58.1	45	-13.1	-22.5473
189	1	1	3	1	2	55.5	40	-15.5	-27.9279
190	1	1	3	1	2	51.2	35	-16.2	-31.6406
191	1	1	3	2	2	52.9	40	-12.9	-24.3856
192	1	1	3	1	1	58.3	35	-23.3	-39.9657
193	1	1	3	1	2	52.4	40	-12.4	-23.6641
194	1	1	3	1	2	56.4	40	-16.4	-29.078
195	1	1	3	2	2	53.2	35	-18.2	-34.2105
196	1	1	3	1	1	52.3	40	-12.3	-23.5182
197	1	1	3	2	2	58.1	45	-13.1	-22.5473
198	1	1	3	1	1	57.8	40	-17.8	-30.7958
199	1	1	3	2	2	52.9	40	-12.9	-24.3856
200	1	1	3	1	1	55.4	45	-10.4	-18.7726
201	1	1	3	1	2	57.9	30	-27.9	-48.1865
202	1	1	3	2	2	51.3	35	-16.3	-31.7739
203	2	1	1	1	2	68.1	60	-8.1	-11.8943
204	2	1	1	1	2	44.3	35	-9.3	-20.9932
205	2	1	1	1	2	56.2	50	-6.2	-11.032
206	2	1	1	2	2	43.2	35	-8.2	-18.9815
207	2	1	1	1	2	57.8	50	-7.8	-13.4948
208	2	1	1	1	2	63.7	55	-8.7	-13.6578
209	2	1	1	3	2	39.8	35	-4.8	-12.0603
210	2	1	1	1	2	68.2	60	-8.2	-12.0235
211	2	1	1	1	2	59.1	55	-4.1	-6.93739
212	2	1	1	1	2	55.2	45	-10.2	-18.4783
213	2	1	1	1	2	61.3	50	-11.3	-18.4339
214	2	1	1	1	2	57.9	45	-12.9	-22.2798
215	2	1	1	1	2	62.1	55	-7.1	-11.4332
216	2	1	1	2	2	44.9	35	-9.9	-22.049
217	2	1	1	1	2	64.6	60	-4.6	-7.12074
218	2	1	1	1	2	63.7	45	-18.7	-29.3564
219	2	1	1	1	2	62.8	55	-7.8	-12.4204
220	2	1	1	1	2	57.9	40	-17.9	-30.9154
221	2	1	1	1	2	60.3	55	-5.3	-8.78939
222	2	1	1	2	2	54.8	40	-14.8	-27.0073
223	2	1	1	1	2	59.3	45	-14.3	-24.1147
224	2	1	1	1	2	60.7	55	-5.7	-9.39044
225	2	1	1	1	2	65.2	50	-15.2	-23.3129
226	2	1	1	2	3	44.7	40	-4.7	-10.5145
227	2	2	1	1	2	63.4	55	-8.4	-13.2492
228	2	2	1	1	2	67.6	60	-7.6	-11.2426
229	2	2	1	1	2	52.7	40	-12.7	-24.0987
230	2	2	1	1	2	51.2	45	-6.2	-12.1094
231	2	2	1	2	3	46.1	35	-11.1	-24.0781
232	2	2	1	1	2	50.9	45	-5.9	-11.5914
233	2	2	1	1	2	43.7	30	-13.7	-31.3501
234	2	2	1	1	2	48.9	35	-13.9	-28.4254
235	2	2	1	1	2	47.3	40	-7.3	-15.4334
236	2	2	1	1	2	41.2	35	-6.2	-15.0485
237	2	2	1	1	2	45.8	40	-5.8	-12.6638
238	2	2	1	1	2	50.5	45	-5.5	-10.8911
239	2	2	1	2	2	49.4	40	-9.4	-19.0283
240	2	2	1	1	2	56.7	50	-6.7	-11.8166
241	2	2	1	1	2	55.1	50	-5.1	-9.2559
242	2	2	1	1	2	59.4	40	-19.4	-32.6599
243	2	2	1	2	2	56.2	35	-21.2	-37.7224
244	2	2	1	1	2	63.7	55	-8.7	-13.6578
245	2	2	1	1	2	61.4	55	-6.4	-10.4235
246	2	2	1	1	2	58.3	55	-3.3	-5.66038
247	2	2	1	1	2	56.1	50	-6.1	-10.8734
248	2	2	1	2	3	37.6	20	-17.6	-46.8085
249	2	2	1	1	2	44.2	35	-9.2	-20.8145
250	2	2	1	1	2	47.6	40	-7.6	-15.9664
251	2	2	1	1	2	59.3	45	-14.3	-24.1147
252	2	2	1	1	2	58.7	55	-3.7	-6.30324
253	2	2	1	1	2	57.1	50	-7.1	-12.4343
254	2	2	1	2	2	54.2	45	-9.2	-16.9742
255	2	2	1	1	2	61.3	55	-6.3	-10.2773
256	2	2	1	3	3	42.2	30	-12.2	-28.91
257	2	2	1	1	2	56.7	50	-6.7	-11.8166
258	2	2	1	1	2	58.6	40	-18.6	-31.7406
259	2	2	1	1	2	57.3	55	-2.3	-4.01396
260	2	2	1	1	2	60.9	55	-5.9	-9.68801
261	2	2	1	1	2	62.8	45	-17.8	-28.3439
262	2	2	1	2	2	47.3	40	-7.3	-15.4334
263	2	2	1	1	2	61.2	55	-6.2	-10.1307
264	2	2	1	1	2	60.3	50	-10.3	-17.0813
265	2	2	1	3	2	39.2	35	-4.2	-10.7143
266	2	2	1	1	2	53.3	50	-3.3	-6.19137
267	2	2	1	2	2	55.2	45	-10.2	-18.4783
268	2	2	1	1	2	55.7	45	-10.7	-19.2101
269	2	2	1	1	2	53.2	45	-8.2	-15.4135
270	2	2	1	2	3	54.7	40	-14.7	-26.8739
271	2	2	1	1	2	58.1	35	-23.1	-39.759
272	2	2	1	1	2	57.9	45	-12.9	-22.2798
273	2	2	1	1	2	61.1	50	-11.1	-18.1669
274	2	2	1	2	3	50.3	45	-5.3	-10.5368
275	2	2	1	1	2	60.2	50	-10.2	-16.9435
276	2	2	1	1	2	62.9	55	-7.9	-12.5596
277	2	2	1	1	2	59.7	55	-4.7	-7.8727
278	2	2	2	1	3	53.2	45	-8.2	-15.4135
279	2	2	2	2	3	44.1	40	-4.1	-9.29705
280	2	2	2	1	2	46.7	35	-11.7	-25.0535
281	2	2	2	3	3	38.6	35	-3.6	-9.32642
282	2	2	2	1	2	41.7	30	-11.7	-28.0576
283	2	2	2	1	3	43.2	35	-8.2	-18.9815
284	2	2	2	2	3	40.8	35	-5.8	-14.2157
285	2	2	2	1	2	44.9	40	-4.9	-10.9131
286	2	2	2	1	3	47.3	40	-7.3	-15.4334
287	2	2	2	1	3	50.4	45	-5.4	-10.7143
288	2	2	2	2	3	46.5	30	-16.5	-35.4839
289	2	2	2	1	2	52.1	45	-7.1	-13.6276
290	2	2	2	2	3	37.6	30	-7.6	-20.2128
291	2	2	2	1	2	42.7	40	-2.7	-6.32319
292	2	2	2	1	3	45.8	35	-10.8	-23.5808
293	2	2	2	1	2	40.2	35	-5.2	-12.9353
294	2	2	2	3	3	32.1	30	-2.1	-6.54206
295	2	2	2	1	2	46.9	35	-11.9	-25.3731
296	2	2	2	1	2	43.5	35	-8.5	-19.5402
297	2	2	2	2	3	45.3	40	-5.3	-11.6998
298	2	2	2	1	3	47.8	45	-2.8	-5.85774
299	2	2	2	1	2	52.2	45	-7.2	-13.7931
300	2	2	2	2	3	40.8	25	-15.8	-38.7255
301	2	2	2	1	2	43.6	40	-3.6	-8.25688
302	2	2	2	1	2	46.7	45	-1.7	-3.64026
303	2	2	2	1	2	48.2	35	-13.2	-27.3859
304	2	2	2	1	2	53.4	45	-8.4	-15.7303
305	2	2	2	2	3	49.1	45	-4.1	-8.35031
306	2	2	2	1	2	52.3	45	-7.3	-13.9579
307	2	2	2	1	2	54.2	40	-14.2	-26.1993
308	2	2	2	3	3	48.8	45	-3.8	-7.78689
309	2	2	2	2	2	47.3	45	-2.3	-4.86258
310	2	2	3	1	1	50.6	35	-15.6	-30.83
311	2	2	3	1	1	51.2	40	-11.2	-21.875
312	2	2	3	1	2	52.7	45	-7.7	-14.611
313	2	2	3	1	1	53.5	50	-3.5	-6.54206
314	2	2	3	1	1	59.7	50	-9.7	-16.2479
315	2	2	3	2	1	56.5	50	-6.5	-11.5044
316	2	2	3	1	1	49.7	40	-9.7	-19.5171
317	2	2	3	1	2	57.4	45	-12.4	-21.6028
318	2	2	3	1	1	60.2	55	-5.2	-8.63787
319	2	2	3	1	2	48.8	45	-3.8	-7.78689
320	2	2	3	2	2	47.6	30	-17.6	-36.9748
321	2	2	3	3	1	36.7	35	-1.7	-4.63215
322	2	2	3	1	2	42.1	35	-7.1	-16.8646
323	2	2	3	1	2	55.3	45	-10.3	-18.6257
324	2	2	3	1	1	56.2	50	-6.2	-11.032
325	2	2	3	2	1	47.3	30	-17.3	-36.5751
326	2	2	3	1	2	48.9	45	-3.9	-7.97546
327	2	2	3	1	1	56.7	50	-6.7	-11.8166
328	2	2	3	2	2	52.4	40	-12.4	-23.6641
329	2	2	3	3	3	42.7	35	-7.7	-18.0328
330	2	2	3	1	2	49.3	40	-9.3	-18.8641
331	2	2	3	1	2	50.2	45	-5.2	-10.3586
332	2	2	3	2	1	46.8	40	-6.8	-14.5299
333	2	2	3	1	1	58.3	45	-13.3	-22.813
334	2	2	3	2	3	52.1	40	-12.1	-23.2246
335	2	2	3	1	1	50.6	45	-5.6	-11.0672
336	2	3	3	3	2	43.2	35	-8.2	-18.9815
337	2	3	3	1	1	51.9	40	-11.9	-22.9287
338	2	3	3	1	1	56.4	50	-6.4	-11.3475
339	2	3	3	1	2	54.3	45	-9.3	-17.1271
340	2	3	3	2	1	45.5	40	-5.5	-12.0879
341	2	3	3	1	1	47.1	35	-12.1	-25.69
342	2	3	3	2	2	49.7	40	-9.7	-19.5171
343	2	3	3	1	2	53.6	40	-13.6	-25.3731
344	2	3	3	2	3	39.2	30	-9.2	-23.4694
345	2	3	3	1	1	42.9	35	-7.9	-18.4149
346	2	3	3	1	1	46.8	40	-6.8	-14.5299
347	2	3	3	3	1	38.7	25	-13.7	-35.4005
348	2	3	3	1	1	53.2	30	-23.2	-43.609
349	2	3	3	1	2	50.7	40	-10.7	-21.1045
350	2	3	3	2	1	54.8	50	-4.8	-8.75912
351	2	3	3	1	1	56.7	50	-6.7	-11.8166
352	2	3	3	3	2	39.2	30	-9.2	-23.4694
353	2	3	3	1	1	58.4	55	-3.4	-5.82192
354	2	3	3	1	1	57.3	50	-7.3	-12.74
355	3	1	1	2	2	35.3	25	-10.3	-29.1785
356	3	1	1	1	2	38.7	30	-8.7	-22.4806
357	3	1	1	1	2	27.5	20	-7.5	-27.2727
358	3	1	1	2	3	19.8	15	-4.8	-24.2424
359	3	1	1	3	2	17.6	10	-7.6	-43.1818
360	3	1	1	1	2	29.4	10	-19.4	-65.9864
361	3	1	1	1	2	34.3	25	-9.3	-27.1137
362	3	1	1	1	2	33.1	20	-13.1	-39.577
363	3	1	1	3	3	18.5	10	-8.5	-45.9459
364	3	1	1	1	2	32.9	30	-2.9	-8.81459
365	3	2	1	1	2	36.3	25	-11.3	-31.1295
366	3	2	1	2	3	20.7	15	-5.7	-27.5362
367	3	2	1	1	2	31.4	20	-11.4	-36.3057
368	3	2	1	1	2	36.2	30	-6.2	-17.1271
369	3	2	1	2	3	22.7	10	-12.7	-55.9471
370	3	2	1	1	2	25.8	20	-5.8	-22.4806
371	3	2	1	1	2	27.3	20	-7.3	-26.7399
372	3	2	1	3	2	16.1	10	-6.1	-37.8882
373	3	2	1	1	2	35.9	30	-5.9	-16.4345
374	3	2	1	2	3	33.7	25	-8.7	-25.816
375	3	2	1	1	2	37.2	30	-7.2	-19.3548
376	3	2	1	3	3	18.5	15	-3.5	-18.9189
377	3	2	1	1	2	34.2	20	-14.2	-41.5205
378	3	2	1	1	2	36.8	25	-11.8	-32.0652
379	3	2	1	1	2	37.2	35	-2.2	-5.91398
380	3	2	1	1	2	34.9	25	-9.9	-28.3668
381	3	2	1	2	3	26.7	20	-6.7	-25.0936
382	3	3	1	1	2	30.6	20	-10.6	-34.6405
383	3	3	1	3	3	19.3	10	-9.3	-48.1865
384	3	3	1	1	2	29.2	25	-4.2	-14.3836
385	3	3	1	1	2	30.1	20	-10.1	-33.5548
386	3	3	1	2	3	22.3	20	-2.3	-10.3139
387	3	3	1	1	2	32.2	25	-7.2	-22.3602
388	3	3	1	1	2	26.8	20	-6.8	-25.3731
389	3	3	1	2	2	25.2	10	-15.2	-60.3175
390	3	3	1	1	2	36.3	25	-11.3	-31.1295
391	3	3	1	1	2	37.9	30	-7.9	-20.8443
392	3	3	1	1	2	38.1	30	-8.1	-21.2598
393	3	3	1	2	3	30.6	25	-5.6	-18.3007
394	3	3	1	1	2	36.4	35	-1.4	-3.84615
395	3	3	2	1	3	32.7	25	-7.7	-23.5474
396	3	3	2	1	2	26.5	20	-6.5	-24.5283
397	3	3	2	1	3	21.4	10	-11.4	-53.271
398	3	3	2	1	2	22.8	15	-7.8	-34.2105
399	3	3	2	1	3	16.3	10	-6.3	-38.6503
400	3	3	2	1	2	23.3	15	-8.3	-35.6223
401	3	3	2	2	3	14.4	10	-4.4	-30.5556
402	3	3	2	1	2	16.7	15	-1.7	-10.1796
403	3	3	2	1	2	20.9	15	-5.9	-28.2297
404	3	3	2	1	1	22.3	15	-7.3	-32.7354
405	3	3	2	1	2	30.2	25	-5.2	-17.2185
406	3	3	2	1	1	19.7	10	-9.7	-49.2386
407	3	3	2	2	3	14.6	10	-4.6	-31.5068
408	3	3	2	1	2	17.9	10	-7.9	-44.1341
409	3	3	2	2	2	18.3	15	-3.3	-18.0328
410	3	3	2	1	2	27.1	20	-7.1	-26.1993
411	3	3	3	1	1	25.2	15	-10.2	-40.4762
412	3	3	3	3	3	12.6	10	-2.6	-20.6349
413	3	3	3	1	1	29.8	25	-4.8	-16.1074
414	3	3	3	1	2	19.4	15	-4.4	-22.6804
415	3	3	3	1	1	17.6	10	-7.6	-43.1818
416	3	3	3	2	3	22.1	15	-7.1	-32.1267
417	3	3	3	1	2	25.4	20	-5.4	-21.2598
418	3	3	3	1	1	27.1	25	-2.1	-7.74908
419	3	3	3	1	1	28.2	25	-3.2	-11.3475
420	3	3	3	3	2	12.9	10	-2.9	-22.4806
421	3	3	3	3	3	14.7	10	-4.7	-31.9728
